# Supplementary material for: Progesterone receptor membrane associated component 1 enhances obesity progression in mice by facilitating lipid accumulation in adipocytes
Source: Commun Biol. 2020 Sep 4;3:479. doi: 10.1038/s42003-020-01202-x (PMC7473863; doi:10.1038/s42003-020-01202-x)
Supplement: Supplementary file 3 — Supplementary Data 1 [file 42003_2020_1202_MOESM3_ESM.xlsx]

## Sheet: Fig. 1
Fig.1b				Fig.1c
Oil red O				PCR
Control	KD#1	KD#2		PGRMC1	day0	day2	day4	day6	day8
0.878101	0.437972	0.463862		Control	1.34628	1.68728	4.171	11.2227	3.30633
1.08522	0.412082	0.489752			0.374523	0.701026	1.22003	2.85355	1.67629
0.981661	0.476807	0.463862			0.844542	0.83058	1.27756	2.44451	1.53603
0.942826	0.463862	0.528587			0.370517	0.708239	0.889137	2.15295	0.700168
1.00755	0.489752	0.166127			1.91588	2.36441	3.30374	4.33155	5.80392
1.05933	0.321467	0.412082			0.545219	0.813941	2.33052	1.00332	3.05151
1.03344	0.450917	0.528587			0.645621	1.33575	5.35913	1.34312	5.00827
0.955771	0.450917	0.412082			0.896958	1.40569	1.15446	2.05448	1.36112
0.994606	0.347357	0.619202			1.61619	2.80919	2.43148	1.74303	1.94569
0.903991	0.295577	0.256742			1.44427	1.37228	1.21913	2.7397	2.79858
1.0205	0.696872	0.619202		KD	0.556505	1.5811	1.17959	1.50712	0.324967
1.137	0.373247	0.476807			0.556505	0.516379	1.00452	1.08091	2.77719
					0.556505	0.285119	0.201369	1.23255	0.473349
					0.556505	0.956998	1.05011	1.28957	0.874807
					0.556505	1.45764	0.775088	0.673432	1.24189
					0.556505	1.96373	1.5414	2.70444	1.92509
					0.556505	1.47794	1.97874	2.42598	2.06156
					0.556505	0.0681561	0.272827	0.990491	0.511791
					0.556505	0.233538	0.774843	0.457308	0.679019
					0.556505	0.172764	0.35466	0.428678	0.870982
				CEBP	day0	day2	day4	day6	day8
				Control	0.449479	3.53122	5.6191	19.4126	8.75293
					1.44915	15.0969	9.44967	8.41979	5.20495
					1.26082	5.85493	3.59603	4.11521	1.54489
					0.988411	2.95972	3.07236	1.27931	1.12417
					1.38716	14.281	12.2126	16.8515	4.43162
					1.16408	17.6525	16.3452	30.534	15.0389
					0.606319	2.19912	3.63172	3.37525	1.34668
					0.539463	4.08725	5.35793	4.43097	4.41081
					1.45616	6.14966	15.4848	3.36536	3.70741
					0.698955	5.03813	4.11826	3.34737	2.7509
				KD	1.0856	16.0381	6.48963	16.1213	10.6972
					1.0856	11.9764	2.01595	4.57811	19.0611
					1.0856	4.2957	1.18908	1.13688	10.6629
					1.0856	3.18933	0.645594	1.22839	4.17317
					1.0856	15.1965	8.86535	5.63234	2.34982
					1.0856	12.3765	5.15647	7.65161	8.82385
					1.0856	7.08937	3.37154	24.1663	1.00097
					1.0856	12.2832	1.48301	4.68343	5.69448
					1.0856	8.00293	4.71779	7.50613	6.46655
					1.0856	11.2421	1.84547	2.83552	8.10647
				PPARg	day0	day2	day4	day6	day8
				Control	1.04854	1.94076	8.44557	13.0764	14.7206
					0.982028	2.52499	1.58214	3.06914	2.85125
					1.46939	3.52439	4.49257	5.19968	4.9426
					1.45698	3.03322	1.5143	4.38282	2.37102
					2.01649	3.17812	2.20959	3.53587	2.35622
					0.473026	2.05223	6.44953	4.43451	15.4767
					0.749312	1.97046	2.50911	1.65448	5.2847
					0.406054	7.03428	4.19834	1.69647	2.00093
					0.491973	8.52823	1.26617	2.71834	2.23647
					0.906212	12.99	8.16697	5.08163	1.33757
				KD	0.570422	1.04407	3.87572	1.95452	7.86118
					0.570422	0.865053	0.446695	1.19566	3.12209
					0.570422	0.493516	0.733681	2.15733	1.85079
					0.570422	0.720605	1.20086	1.48344	2.31985
					0.570422	0.541073	0.693896	1.23714	2.39967
					0.570422	0.530843	1.54707	2.18083	5.33314
					0.570422	1.71904	1.30151	2.55523	1.69437
					0.570422	0.774221	1.37818	2.45654	2.1397
					0.570422	1.35033	3.23695	2.66113	2.84543
					0.570422	0.76995	1.80364	1.40724	1.78739
				FACP4	day0	day2	day4	day6	day8
				Control	1.70561	3.96436	29.9675	10.1673	16.8175
					1.46142	3.7576	2.35448	4.56737	4.24312
					0.933867	0.780349	0.707049	5.48464	6.13417
					0.982288	1.62526	0.475038	1.17104	2.47344
					2.00843	1.43851	0.957377	0.499876	2.96249
					0.268162	0.7134	1.19066	15.3535	15.2097
					0.323107	1.76178	3.95278	8.62918	14.4176
					0.79595	9.08616	16.6998	2.42353	2.32909
					0.822367	11.3239	4.31644	7.62837	8.1698
					0.698797	1.48453	39.6216	3.32936	60.7174
				KD	0.848879	3.91289	9.28484	1.8594	21.4958
					0.848879	0.0539277	0.498933	0.0951349	0.748027
					0.848879	0.408612	2.27318	0.221057	1.2033
					0.848879	0.856652	0.786669	0.355477	0.449744
					0.848879	0.130946	0.565154	0.255621	0.680291
					0.848879	5.54391	1.42277	6.50915	10.7692
					0.848879	5.34579	2.34588	6.96073	7.06868
					0.848879	0.151867	0.979555	2.27249	1.4086
					0.848879	0.559523	4.19239	0.60724	2.20165
					0.848879	5.77314	9.60826	3.51053	21.7249

## Sheet: Fig.2
Fig 2a							Fig 2c				Fig 2d				Fig2e
PCR							Luciferase activity				Luciferase activity				PCR
PGRMC1		PPARg		FABP4			promoter	TZD-	TZD+		promoter	TZD-	TZD+		PGRMC1	Vehicle	PPARg		FABP4
TZD-	TZD+	TZD-	TZD+	TZD-	TZD+		-1645	0.860448	1.88212		-	1.01914	0.884233		Vehicle	TZD	Vehicle	TZD	Vehicle	TZD
1.33782	4.23969	0.994567	3.45462	1.23902	354.908			0.921115	1.77872			0.795779	1.22937		1.40861	7.25528	1.39113	5.3655	0.859274	5.70998
0.86043	3.81405	1.20235	3.28068	0.509869	196.567			1.21844	1.86075			1.18509	0.750445		0.575368	23.2817	0.412488	4.19284	0.558144	1.95565
0.721472	2.65156	0.974634	1.75922	0.349183	135.862										1.00314	7.91613	1.17111	8.49321	1.34328	5.43432
1.08028	3.82375	0.828454	2.30738	1.90193	457.611		-345	0.892852	2.00094		PPREX3	1.0237	1.38593		1.61559	10.8883	1.74645	3.87559	1.85299	5.45103
								1.10501	1.30278			1.17149	2.6097		0.397293	6.5067	0.278823	5.8166	0.386303	2.32112
								0.974247	1.38561			0.870887	1.54083
								1.02789	1.37644			0.933922	1.9839
							-327	1.34641	1.22098		PPRE-mtX3	0.968659	1.05728
								0.874265	1.24977			1.31234	0.846658
								0.947035	0.572812			0.718997	1.01832
								0.832293	0.546304

## Sheet: Fig.3
Fig 3a						Fig 3b
Alexa488-fluor LDL						DII-VLDL
	Control	KD	KD→PGRMC1WT	KD→PGRMC1mt			Control	KD	KD→PGRMC1WT	KD→PGRMC1mt
0min	1.09501	0.911084	0.652862	0.612667		0min	0.955916	1.01366	1.45398	1.44367
	0.952497	0.867235	0.633374	0.699147			0.957979	1.05182	1.42305	1.42305
	0.952497	1.00244	0.574909	0.666261			0.951792	1.13431	1.34055	1.25806
							1.13431	0.96726	1.13431	1.15494
60min	10.8404	8.75761	11.3642	9.17174		60min	6.89869	5.13534	8.24955	4.80536
	11.9245	7.04019	10.1096	6.63825			8.94045	6.30059	7.3421	6.51714
	13.0329	7.67357	10.4872	5.94397			9.7654	6.26966	8.32173	4.4032
							8.68265	5.00129	6.3934	5.65094

## Sheet: Fig.4
Fig 5a					Fig 5b
2-DG uptake					13C-glucose		Palmitic acid		Stearic acid		Oleic acid
Insulin-		Insulin+			Control	KD	Control	KD	Control	KD	Control	KD
Control	KD	Control	KD		0.0194	0.0146	0.163718	0.097099	0.0926724	0.0625598	0.0635633	0.0399614
1.03496	0.8991	1.70059	1.10405		0.0258	0.012	0.158473	0.028295	0.0756719	0.00588077	0.0594121	0.0197722
1.04957	0.802652	1.357	1.21928		0.0272	0.0107	0.224064	0.0533259	0.124226	0.0204469	0.0618067	0.0195381
0.929472	0.959612	1.5638	1.13582
0.974682	0.977696	1.73375	1.32616
1.01131		1.61156	1.53691

## Sheet: Fig.5
Fig 5b				Fig 5d			Fig 5g
Alexa488-fluor LDL				2-DG			2-DG
	CO-RM-	CO-RM+		CO-RM-	CO-RM+		Control			KD
0min	1.01645	1.03618		1.06558	0.910937		-	HO-1 WT	HO-1 H25A	-	HO-1 WT	HO-1 H25A
	0.986842	1.04605		0.963114	0.662668		1.15868	0.560479	1.1008	1.07265	0.856886	0.610878
	0.996711	0.986842		0.903525	0.657148		1.32874	0.409481	0.896008	0.698303	0.796906	0.634631
				1.06778	0.829495		0.726647	0.441018	0.899701	0.497505	0.88493	0.928244
60min	18.5526	9.74013					0.785928	0.406188	0.864072	0.876547	0.24553	0.661876
	17.4671	11.5461		1	0.765062		0.973326	0.711492	0.899906	0.346281	0.220553	0.43063
	20.5263	15.7895					1.01374	0.698876	0.921523	0.242151	0.226807	0.407858
							1.23443	0.743078	0.929207	0.272249	0.208358	0.321284
							0.897866	0.694041	0.832866	0.235462	0.265654	0.296095
							0.88064	0.561123	0.80963	0.337069		0.167547

## Sheet: Fig. 6
Fig 6a																	Fig 6b									Fig 6d
tissue weight																	Adipocyte area									PCR
Perirenal WAT				Subcutaneous WAT				BAT				Liver					Mesemteric WAT				Subcutaneous WAT					PGRMC1				CEBPb				PPARg				FABP4
WT ND	AKO ND	WT HFD	AKO HFD	WT ND	AKO ND	WT HFD	AKO HFD	WT ND	AKO ND	WT HFD	AKO HFD	WT ND	AKO ND	WT HFD	AKO HFD		WT ND	AKO ND	WT HFD	AKO HFD	WT ND	AKO ND	WT HFD	AKO HFD		WT ND	AKO ND	WT HFD	AKO HFD	WT ND	AKO ND	WT HFD	AKO HFD	WT ND	AKO ND	WT HFD	AKO HFD	WT ND	AKO ND	WT HFD	AKO HFD
0.05	0.135	1.003	0.484	0.162	0.319	2.341	1.066	0.061	0.057	0.356	0.228	1.224	1.456	2.179	1.796		1107.08	1379.01	3417.29	2746.43	1088.18	1431.47	4481.37	3609.44		1.5563	0.0502157	2.15824	0.120861	1.28559	1.90812	0.109946	1.82624	1.37317	2.02543	1.45423	1.22377	2.42556	1.36094	0.943986	0.865854
0.076	0.029	0.742	0.781	0.206	0.139	1.232	0.607	0.097	0.052	0.189	0.158	1.254	1.19	1.398	2.107		1222.5	1302.45	3498.26	1966.27	1200.27	781.72	3725.77	1555.34		1.31298	0.0674961	1.83713	0.052242	2.52583	2.18904	0.202588	3.44759	1.36091	0.741064	2.87339	0.632094	1.13717	0.350464	2.79559	1.03781
0.028	0.11	1.178	0.221	0.138	0.17	2.225	0.392	0.064	0.05	0.345	0.095	1.397	1.106	2.419	1.038		1617.63	1332.14	4527.61	2259.59	1184.07	1000.95	4575.29	1934.9		1.14824	0.469963	3.96066	0.188437	0.986663	0.961557	0.976849	1.67199	1.92205	0.418134	12.0945	2.2962	1.2641	0.0670644	6.49258	2.0239
0.043	0.044	0.566	0.534	0.201	0.219	0.879	1.127	0.076	0.065	0.092	0.123	1.581	1.207	0.785	1.247		1328.36	950.257	3122.33	2509.54	1502.1	1082.25	3813.57	1924.41		1.21435	0.0943041	0.82698	0.793371	0.315724	1.04102	0.268891	1.62125	0.903662	2.72429	0.943477	1.25534	1.05025	1.2269	1.20996	0.683042
0.059	0.045	0.733	0.651	0.216	0.123	1.3	0.879	0.066	0.043	0.221	0.179	1.464	1.217	1.557	1.936		1409.79	1276.3	3701.94	2527.69	1509.27	1076.07	4069.13	3041.03		0.66883	0.351027	2.0095	0.0682278	0.479801	0.758457	0.364693	0.778093	0.555555	1.61627	1.9136	1.39075	0.680187	1.98214	3.04139	0.701618
0.131		1.1	0.734	0.274		1.478	0.77	0.06		0.178	0.139	1.529		1.655	0.599											1.64314		2.28971	0.107918	0.625802		15.0668	0.455838	1.58986		11.3451	1.73729	1.05405		2.65961	0.973205
0.135		0.915	0.468	0.333		1.436	0.657	0.126		0.14	0.101	1.511		1.698	1.212											0.116733		2.83908	0.106881	0.948702		0.385721	0.401176	0.0131661		9.65094	0.757896	0.0789248		2.83622	0.48023
0.093		0.569	0.573	0.229		0.766	0.933	0.089		0.153	0.105	1.439		1.377	1.546											0.339437		3.08876	0.144846	0.83189		0.604418	4.69314	0.281613		3.6774	0.848862	0.309755		2.69925	0.633801

## Sheet: Fig. S1
Fig S1a			Fig S1b					Fig S1d				Fig S1e
Oil red O			PCR					Alexa488-fluor LDL				2-DG uptake
Control	KD		PPARg	day0	day4	day8			Control	KD		Control	KD
1.03331	0.399734		Control	0.424147	4.68611	4.05942		0min	1.09299	0.624238		1.07066	0.73583
0.681546	0.233844			0.734767	4.10947	2.43098			1.01982	0.976372		0.955718	0.721606
0.833444	0.481679			0.500014	5.50507	3.68146			0.887195	0.795732		1.06914	0.591205
1.32712	0.40573			2.37332	7.50043	5.21414						0.79169	0.731632
1.16522	0.333777			0.967756	3.79576			60min	13.9482	7.11128		1.1128	0.677799
0.837442	0.423718		KD	1.85989	2.23429	4.80618			13.9482	7.5
1.12725	0.32978			1.71544	3.45613	7.86321			12.5762	8.08308
1.0553	0.355763			1.24825	1.77958	3.95521			13.0335	6.68826
1.48501	0.301799			1.13542	4.23315	5.79939			13.8338	7.05412
1.04131	0.417722				2.53173	3.35446
0.955363	0.325783		FABP4	day0	day4	day8
0.457695	0.17988		Control	0.384659	50.5442	122.136
				0.56026	11.9057	73.2865
				0.263035	105.269	94.6464
				3.41672	27.1952	126.837
				0.375328	31.894
			KD	24.974	65.2859	81.6854
				3.63652	76.6968	173.906
				1.63601	8.09525	68.4927
				0.891895	86.256	133.022
				1.59208	46.8509	29.0201

## Sheet: Fig. S3
	Fig S3
	Luciferase activity
	promoter	TZD-	TZD+
	PGRMC1	0.856035	1.96447
		0.88985	1.88804
		1.25412	2.05878
	PPREX3	1.09489	2.96458
		0.849085	1.78076
		1.05603	2.88654

## Sheet: Fig. S4
Fig S4a				Fig S4b
Luciferase activity				Luciferase activity
promoter	insulin-	insulin+		promoter	DEX-	DEX+
-1645	0.962714	1.66905		-1645	1.07118	1.10561
	0.929987	1.65271			0.915733	1.23271
	1.1073	1.6207			1.01309	1.14325
-481	1.11793	1.51009
	1.04122	1.48705
	0.840854	1.46477
-465	1.0441	1.1904
	0.977677	1.13541
	0.978221	0.757484

## Sheet: Fig. S8
Fig S8a					Fig S8b
Alexa488-fluor LDL					2-DG uptake
Control		KD			Control		KD
Haemin-	Haemin+	Haemin-	Haemin+		Haemin-	Haemin+	Haemin-	Haemin+
1.16429	1.31371	0.813351	0.927793		0.963422	1.14115	0.988281	1.00303
0.776197	1.38163	1.1015	0.784741		1.04564	1.28024	1.02439	1.02774
1.05951	1.49806	1.08515	0.923706		0.952291	1.1388	0.987228	0.993256
					1.03864	1.30169	1.0001	0.970062

[truncated: 5 more sheets: Fig. S11, Fig. S13, Fig. S14, Fig. S15, Fig. S16]
